# Supplementary material for: Affective Implications of Human–Animal Relationship on Pig Welfare: Integrating Non-Linear Heart Rate Variability Measures
Source: Animals (Basel). 2024 Jul 31;14(15):2217. doi: 10.3390/ani14152217 (PMC11310953; doi:10.3390/ani14152217)
Supplement: Supplementary file 1 [file animals-14-02217-s001.zip]

Archive with 3 entries (3 files):
- Video S1 Stationary sitting human phase_PHH.mp4
- Video S2 Stationary sitting human phase_NHH.mp4
- Video S3 Stationary sitting human phase_MHH.mp4
